# Supplementary material for: Striatal GDNF Neurons Chemoattract RET-Positive Dopamine Axons at Seven Times Farther Distance Than Medium Spiny Neurons
Source: Cells. 2024 Jun 19;13(12):1059. doi: 10.3390/cells13121059 (PMC11202212; doi:10.3390/cells13121059)
Supplement: Supplementary file 1 [file cells-13-01059-s001.zip]

Archive with 6 entries (6 files):
- Supplementary Figure 1.jpg
- Supplementary Figure 1.pdf
- Video S1_3D view of GDNF neuron and Ret-eGFP fibers.mp4
- Video S2_Selection of GDNF neuronal surface on IMARIS.mp4
- Video S3_Selection of Ret-eGFP fibers as spots on IMARIS.mp4
- Video S4_Counting of Ret-eGFP spots close to GDNF neuronal surface.mp4
